# Supplementary material for: Birth-and-Death Evolution of the Fatty Acyl-CoA Reductase (FAR) Gene Family and Diversification of Cuticular Hydrocarbon Synthesis in Drosophila
Source: Genome Biol Evol. 2019 May 10;11(6):1541–51. doi: 10.1093/gbe/evz094 (PMC6546124; doi:10.1093/gbe/evz094)
Supplement: Supplementary_Material_evz094 [file supplementary_material_evz094.zip]

Archive with 2 entries (2 files):
- Finet et al. Suppl Materials 032019.pdf
- Supplementary data.docx
